# Supplementary material for: Evaluation of a Sugarcane (Saccharum spp.) Hybrid F1 Population Phenotypic Diversity and Construction of a Rapid Sucrose Yield Estimation Model for Breeding
Source: Plants (Basel). 2023 Feb 1;12(3):647. doi: 10.3390/plants12030647 (PMC9919227; doi:10.3390/plants12030647)
Supplement: Supplementary file 1 [file plants-12-00647-s001.zip]

Archive with 1 entries (1 files):
- plants-2154817-supplementary.pdf
